# Supplementary material for: Population PK Modeling of Denosumab Biosimilar MB09 and Reference Denosumab to Establish PK Similarity
Source: Pharmaceutics. 2025 Sep 1;17(9):1146. doi: 10.3390/pharmaceutics17091146 (PMC12473923; doi:10.3390/pharmaceutics17091146)
Supplement: Supplementary file 1 [file pharmaceutics-17-01146-s001.zip]

Archive with 1 entries (1 files):
- pharmaceutics-3794947-supplementary.pdf
